# Supplementary material for: Analysis of the Circulating Tumor Cell Capture Ability of a Slit Filter-Based Method in Comparison to a Selection-Free Method in Multiple Cancer Types
Source: Int J Mol Sci. 2020 Nov 27;21(23):9031. doi: 10.3390/ijms21239031 (PMC7730626; doi:10.3390/ijms21239031)
Supplement: Supplementary file 1 [file ijms-21-09031-s001.zip]

Archive with 2 entries (2 files):
- Figure S1/Figure S1.pdf
- Figure S1/Figure S1legend.pdf
